# Supplementary material for: Identification of candidate genes for drought tolerance by whole-genome resequencing in maize
Source: BMC Plant Biol. 2014 Apr 1;14:83. doi: 10.1186/1471-2229-14-83 (PMC4021222; doi:10.1186/1471-2229-14-83)
Supplement: Additional file 1: Table S1 — The detailed resequencing information and SNP discordant rate between chip-based genotyping and resequencing. [file 1471-2229-14-83-S1.xlsx]

## Sheet: Sheet1
Supplemental Table 1 The detailed sequencing information and SNP discordant rate between chip-based genotyping and resequencing
Samples	Unique mapped reads count	Homozygosis sites in SNP chip	Discordant rate (%)
81565	133272960	42351	0.01601
CML206	106929534	42181	0.01022
Dan598	123366066	51298	0.00597
ES40	136600362	51191	0.01891
Han21	120180876	42859	0.00812
Ji853	136505762	42811	0.0082
Qi319	108603376	51300	0.00696
Si287	126207274	42671	0.00841
Tie7922	103060446	52426	0.00219
X178	132044456	51084	0.00576
Ye478	106045896	51676	0.0072
Zheng22	137065960	42760	0.00919
AC7643	135266356	-	-
Ji419	122061852	-	-
LX9801	110011734	-	-
Average	122481527	47050.7	0.0089
