# Supplementary material for: Identification of candidate genes for drought tolerance by whole-genome resequencing in maize
Source: BMC Plant Biol. 2014 Apr 1;14:83. doi: 10.1186/1471-2229-14-83 (PMC4021222; doi:10.1186/1471-2229-14-83)
Supplement: Additional file 4: Figure S2 — Hierarchical tree graph of overrepresented GO terms in cellular component category generated by singular enrichment analysis. Boxes in the graph represent GO terms labeled by their GO ID, term definition and statistical information. The significant (adjusted P < = 0.05) and non-significant terms are marked with color and white boxes, respectively. The diagram, the degree of color saturation of a box is positively correlated to the enrichment level of the term. Solid, dashed, and dotted lines represent two, one and zero enriched terms at both ends connected by the line, respectively. The rank direction of the graph is set to from top to bottom. [file 1471-2229-14-83-S4.xlsx]

## Sheet: Sheet1
Gene	Transcripts	Chr	Locus	Drought Sensitive DNA	Drought tolerant DNA	Drought Sensitive Protein	Drought tolerant Protein	Strategies
AC155376.2_FG005	AC155376.2_FGT005	8	164170587	T	G	K	N	CV strategy
AC155376.2_FG005	AC155376.2_FGT005	8	164170891	T	C	N	S	CV strategy
AC177926.2_FG003	AC177926.2_FGT003	1	295596656	C	G	I	M	CV strategy
AC183927.3_FG004	AC183927.3_FGT004	3	64563480	C	T	T	M	CV strategy
AC187217.4_FG004	AC187217.4_FGT004	1	221441480	G	C	V	L	CV strategy and cluster analyses
AC187243.3_FG005	AC187243.3_FGT005	8	123614829	C	A	A	E	CV strategy
AC187243.3_FG005	AC187243.3_FGT005	8	123614796	C	T	A	V	CV strategy
AC190799.2_FG010	AC190799.2_FGT010	1	9068249	C	A	L	I	CV strategy and cluster analyses
AC198418.3_FG005	AC198418.3_FGT005	1	295189243	G	A	G	S	CV strategy and cluster analyses
AC200057.4_FG007	AC200057.4_FGT007	7	140687097	C	A	P	Q	CV strategy
AC200057.4_FG007	AC200057.4_FGT007	7	140687094	C	A	A	E	CV strategy
AC200057.4_FG007	AC200057.4_FGT007	7	140691202	C	T	T	M	CV strategy
AC200057.4_FG007	AC200057.4_FGT007	7	140689083	T	G	S	A	CV strategy
AC201832.3_FG006	AC201832.3_FGT006	8	120047692	T	C	S	G	CV strategy
AC201995.4_FG001	AC201995.4_FGT001	2	203224594	T	C	L	P	CV strategy
AC206285.3_FG005	AC206285.3_FGT005	3	127931513	G	C	R	P	CV strategy
AC208434.3_FG007	AC208434.3_FGT007	1	204434499	C	T	V	M	CV strategy
AC208434.3_FG007	AC208434.3_FGT007	1	204434328	C	A	D	Y	CV strategy
AC208434.3_FG007	AC208434.3_FGT007	1	204434249	G	A	P	L	CV strategy
AC208434.3_FG007	AC208434.3_FGT007	1	204434531	A	T	F	Y	CV strategy
AC209860.3_FG001	AC209860.3_FGT001	8	107444937	T	C	N	D	CV strategy
AC209860.3_FG001	AC209860.3_FGT001	8	107444976	G	A	R	C	CV strategy
AC209860.3_FG001	AC209860.3_FGT001	8	107443510	T	C	I	V	CV strategy
AC209860.3_FG001	AC209860.3_FGT001	8	107445011	C	A	R	I	CV strategy
AC209860.3_FG001	AC209860.3_FGT001	8	107443530	C	T	G	E	CV strategy
AC209860.3_FG001	AC209860.3_FGT001	8	107443107	G	A	A	V	CV strategy
AC209860.3_FG001	AC209860.3_FGT001	8	107443189	T	G	K	Q	CV strategy
AC209860.3_FG004	AC209860.3_FGT004	8	107451377	T	C	I	V	CV strategy
AC217887.3_FG004	AC217887.3_FGT004	9	121938600	G	T	Q	H	CV strategy
AC217887.3_FG004	AC217887.3_FGT004	9	121938574	G	A	V	I	CV strategy
AC217887.3_FG004	AC217887.3_FGT004	9	121938529	T	G	S	A	CV strategy
AC217887.3_FG004	AC217887.3_FGT004	9	121938691	G	T	A	S	CV strategy
AC226248.1_FG002	AC226248.1_FGT002	8	103023972	A	G	L	P	CV strategy
AC232238.2_FG004	AC232238.2_FGT004	8	166795523	C	G	T	S	CV strategy
AC233953.1_FG005	AC233953.1_FGT005	8	159501402	G	A	S	L	CV strategy
AC233953.1_FG005	AC233953.1_FGT005	8	159501125	A	T	H	Q	CV strategy
AC233953.1_FG005	AC233953.1_FGT005	8	159498424	C	T	A	T	CV strategy
AC233953.1_FG005	AC233953.1_FGT005	8	159501146	G	T	H	Q	CV strategy
AC233953.1_FG005	AC233953.1_FGT005	8	159498339	T	C	N	S	CV strategy
AC233961.1_FG001	AC233961.1_FGT001	7	20244967	C	T	S	L	CV strategy
AC233961.1_FG001	AC233961.1_FGT001	7	20244748	A	G	Q	R	CV strategy
AC233961.1_FG001	AC233961.1_FGT001	7	20244831	A	T	T	S	CV strategy
AC234152.1_FG002	AC234152.1_FGT002	8	102107517	C	T	T	I	CV strategy
GRMZM2G002178	GRMZM2G002178_T02	1	28926687	G	C	E	Q	CV strategy
GRMZM2G002178	GRMZM2G002178_T02	1	28926909	T	C	F	L	CV strategy
GRMZM2G002178	GRMZM2G002178_T02	1	28926481	G	A	R	K	CV strategy
GRMZM2G002879	GRMZM2G002879_T05	2	202638920	G	T	A	S	CV strategy
GRMZM2G002879	GRMZM2G002879_T05	2	202635915	T	A	V	E	CV strategy
GRMZM2G002879	GRMZM2G002879_T05	2	202639611	T	A	L	H	CV strategy
GRMZM2G002879	GRMZM2G002879_T05	2	202638974	A	G	T	A	CV strategy
GRMZM2G002879	GRMZM2G002879_T05	2	202639172	C	A	A	E	CV strategy
GRMZM2G002879	GRMZM2G002879_T05	2	202639607	A	G	I	V	CV strategy
GRMZM2G005887	GRMZM2G005887_T03	1	177031576	A	G	I	V	Cluster analyses
GRMZM2G006631	GRMZM2G006631_T01	1	19100488	G	A	R	K	CV strategy
GRMZM2G010044	GRMZM2G010044_T02	4	238880337	A	G	I	V	CV strategy
GRMZM2G010348	GRMZM2G010348_T02	8	103314053	T	C	T	A	CV strategy
GRMZM2G010348	GRMZM2G010348_T02	8	103314011	T	C	I	V	CV strategy
GRMZM2G010348	GRMZM2G010348_T02	8	103314775	C	G	E	D	CV strategy
GRMZM2G011463	GRMZM2G011463_T01	7	120711844	C	T	A	V	CV strategy
GRMZM2G013065	GRMZM2G013065_T01	7	15075117	T	C	I	V	CV strategy
GRMZM2G013986	GRMZM2G013986_T01	1	4054008	G	C	P	A	Cluster analyses
GRMZM2G014089	GRMZM2G014089_T01	8	152716074	A	G	M	T	CV strategy
GRMZM2G014346	GRMZM2G014346_T01	8	149917161	A	C	T	P	CV strategy
GRMZM2G014346	GRMZM2G014346_T01	8	149920098	G	A	G	S	CV strategy
GRMZM2G014346	GRMZM2G014346_T01	8	149919528	G	A	G	S	CV strategy
GRMZM2G016866	GRMZM2G016866_T01	9	12885588	A	C	D	E	CV strategy
GRMZM2G018837	GRMZM2G018837_T02	4	235267725	G	A	G	S	CV strategy
GRMZM2G019183	GRMZM2G019183_T01	7	107928504	G	A	R	K	CV strategy
GRMZM2G020043	GRMZM2G020043_T01	2	4302242	T	A	M	K	CV strategy
GRMZM2G020151	GRMZM2G020151_T02	8	32235868	C	T	P	L	CV strategy
GRMZM2G020740	GRMZM2G020740_T01	7	141010277	G	C	G	A	CV strategy
GRMZM2G020740	GRMZM2G020740_T01	7	141010296	C	G	S	R	CV strategy
GRMZM2G022242	GRMZM2G022242_T01	2	207385430	G	A	A	V	CV strategy
GRMZM2G024145	GRMZM2G024145_T03	1	222720153	T	C	K	E	CV strategy and cluster analyses
GRMZM2G024607	GRMZM2G024607_T01	8	164385794	G	C	P	R	CV strategy
GRMZM2G024607	GRMZM2G024607_T01	8	164386517	T	G	N	T	CV strategy
GRMZM2G024607	GRMZM2G024607_T01	8	164389894	A	C	S	R	CV strategy
GRMZM2G025531	GRMZM2G025531_T02	7	17707807	G	T	R	S	CV strategy
GRMZM2G025531	GRMZM2G025531_T02	7	17708107	G	C	P	A	CV strategy
GRMZM2G025531	GRMZM2G025531_T02	7	17707825	C	A	D	Y	CV strategy
GRMZM2G026737	GRMZM2G026737_T01	1	221811093	G	A	V	I	CV strategy and cluster analyses
GRMZM2G026737	GRMZM2G026737_T01	1	221811192	A	C	K	Q	CV strategy and cluster analyses
GRMZM2G026839	GRMZM2G026839_T01	5	184443931	A	G	L	P	CV strategy
GRMZM2G026839	GRMZM2G026839_T01	5	184444675	C	A	S	I	CV strategy
GRMZM2G026839	GRMZM2G026839_T01	5	184444595	A	G	S	P	CV strategy
GRMZM2G026943	GRMZM2G026943_T02	5	184429570	A	C	V	G	CV strategy
GRMZM2G026943	GRMZM2G026943_T02	5	184432297	G	A	A	V	CV strategy
GRMZM2G026943	GRMZM2G026943_T02	5	184432426	T	G	K	T	CV strategy
GRMZM2G026943	GRMZM2G026943_T02	5	184429222	G	C	A	G	CV strategy
GRMZM2G026943	GRMZM2G026943_T02	5	184431626	A	T	W	R	CV strategy
GRMZM2G026943	GRMZM2G026943_T02	5	184431655	A	C	V	G	CV strategy
GRMZM2G026943	GRMZM2G026943_T02	5	184429564	A	T	L	Q	CV strategy
GRMZM2G026943	GRMZM2G026943_T02	5	184430963	C	G	E	Q	CV strategy
GRMZM2G026943	GRMZM2G026943_T02	5	184431008	A	C	Y	D	CV strategy
GRMZM2G027187	GRMZM2G027187_T01	4	238759313	A	T	L	Q	CV strategy
GRMZM2G032475	GRMZM2G032475_T02	4	184168296	A	C	L	V	CV strategy
GRMZM2G032899	GRMZM2G032899_T01	8	166106058	T	C	W	R	CV strategy
GRMZM2G033649	GRMZM2G033649_T01	8	165856650	T	C	S	G	CV strategy
GRMZM2G033649	GRMZM2G033649_T01	8	165858532	G	C	H	Q	CV strategy
GRMZM2G033649	GRMZM2G033649_T01	8	165856869	A	G	L	S	CV strategy
GRMZM2G034229	GRMZM2G034229_T01	8	91421525	C	G	R	P	CV strategy
GRMZM2G034229	GRMZM2G034229_T01	8	91423015	C	A	C	F	CV strategy
GRMZM2G034229	GRMZM2G034229_T01	8	91421894	A	T	F	I	CV strategy
GRMZM2G034229	GRMZM2G034229_T01	8	91421936	G	T	Q	K	CV strategy
GRMZM2G035465	GRMZM2G035465_T04	8	110814840	C	T	E	K	CV strategy
GRMZM2G037585	GRMZM2G037585_T02	8	159448915	C	G	G	A	CV strategy
GRMZM2G037585	GRMZM2G037585_T02	8	159449928	T	C	T	A	CV strategy
GRMZM2G040052	GRMZM2G040052_T01	1	27777501	G	C	H	D	CV strategy
GRMZM2G043799	GRMZM2G043799_T01	1	10675406	A	G	K	R	CV strategy
GRMZM2G044636	GRMZM2G044636_T01	8	6512135	G	C	N	K	CV strategy
GRMZM2G044636	GRMZM2G044636_T01	8	6511966	C	A	G	V	CV strategy
GRMZM2G044636	GRMZM2G044636_T01	8	6511289	G	C	A	G	CV strategy
GRMZM2G045278	GRMZM2G045278_T01	8	168020676	C	G	I	M	CV strategy
GRMZM2G047097	GRMZM2G047097_T02	8	91391214	C	T	P	S	CV strategy
GRMZM2G047097	GRMZM2G047097_T01	8	91385964	T	C	V	A	CV strategy
GRMZM2G050741	GRMZM2G050741_T01	5	5549144	G	A	G	E	CV strategy
GRMZM2G054610	GRMZM2G054610_T01	3	230386237	A	C	W	G	CV strategy
GRMZM2G054703	GRMZM2G054703_T01	3	230437648	T	A	S	T	CV strategy
GRMZM2G054703	GRMZM2G054703_T01	3	230435228	T	C	S	P	CV strategy
GRMZM2G055844	GRMZM2G055844_T01	2	5379578	A	G	H	R	CV strategy
GRMZM2G055844	GRMZM2G055844_T01	2	5379682	A	G	T	A	CV strategy
GRMZM2G055844	GRMZM2G055844_T01	2	5374914	T	C	F	L	CV strategy
GRMZM2G056608	GRMZM2G056608_T01	7	154179047	G	A	R	K	CV strategy
GRMZM2G057789	GRMZM2G057789_T01	5	197707336	T	C	E	G	CV strategy
GRMZM2G059381	GRMZM2G059381_T01	4	187600149	C	T	M	I	CV strategy
GRMZM2G059381	GRMZM2G059381_T01	4	187598162	C	G	E	Q	CV strategy
GRMZM2G060271	GRMZM2G060271_T01	2	206047319	A	C	D	E	CV strategy
GRMZM2G060271	GRMZM2G060271_T01	2	206047318	G	C	Q	E	CV strategy
GRMZM2G060451	GRMZM2G060451_T02	4	238329797	C	T	A	T	CV strategy
GRMZM2G060451	GRMZM2G060451_T02	4	238329541	C	T	R	K	CV strategy
GRMZM2G061023	GRMZM2G061023_T04	4	238296477	A	C	C	G	CV strategy
GRMZM2G061403	GRMZM2G061403_T01	8	159095607	A	G	T	A	CV strategy
GRMZM2G061403	GRMZM2G061403_T01	8	159095442	C	G	L	V	CV strategy
GRMZM2G061403	GRMZM2G061403_T01	8	159095280	T	C	S	P	CV strategy
GRMZM2G061403	GRMZM2G061403_T01	8	159095479	A	T	D	V	CV strategy
GRMZM2G063328	GRMZM2G063328_T01	2	4350923	C	T	E	K	CV strategy
GRMZM2G063684	GRMZM2G063684_T02	8	146606762	C	T	A	V	CV strategy
GRMZM2G064759	GRMZM2G064759_T01	2	202424226	T	G	D	E	CV strategy
GRMZM2G065258	GRMZM2G065258_T01	2	162984403	T	G	D	E	CV strategy
GRMZM2G065451	GRMZM2G065451_T01	4	237776045	C	G	W	S	CV strategy
GRMZM2G065451	GRMZM2G065451_T01	4	237775900	A	C	I	M	CV strategy
GRMZM2G065451	GRMZM2G065451_T01	4	237775904	G	A	S	L	CV strategy
GRMZM2G065451	GRMZM2G065451_T01	4	237776678	C	G	A	P	CV strategy
GRMZM2G069126	GRMZM2G069126_T01	7	141133970	C	A	A	S	CV strategy
GRMZM2G070038	GRMZM2G070038_T01	7	140676575	T	A	S	T	CV strategy
GRMZM2G070038	GRMZM2G070038_T01	7	140673950	T	G	V	G	CV strategy
GRMZM2G070038	GRMZM2G070038_T01	7	140676361	G	T	M	I	CV strategy
GRMZM2G070038	GRMZM2G070038_T01	7	140676041	A	G	T	A	CV strategy
GRMZM2G070038	GRMZM2G070038_T01	7	140676272	A	C	T	P	CV strategy
GRMZM2G070038	GRMZM2G070038_T01	7	140676635	G	T	G	C	CV strategy
GRMZM2G070038	GRMZM2G070038_T01	7	140673429	T	G	S	A	CV strategy
GRMZM2G070038	GRMZM2G070038_T01	7	140676488	A	G	T	A	CV strategy
GRMZM2G070038	GRMZM2G070038_T01	7	140673595	A	C	E	A	CV strategy
GRMZM2G070038	GRMZM2G070038_T01	7	140676620	C	A	P	T	CV strategy
GRMZM2G070038	GRMZM2G070038_T01	7	140673372	G	T	A	S	CV strategy
GRMZM2G070038	GRMZM2G070038_T01	7	140673926	G	A	G	D	CV strategy
GRMZM2G071339	GRMZM2G071339_T02	8	124589340	G	A	V	M	CV strategy
GRMZM2G072218	GRMZM2G072218_T01	7	127250562	G	C	P	A	CV strategy
GRMZM2G072292	GRMZM2G072292_T01	1	30804447	A	G	L	P	CV strategy
GRMZM2G072682	GRMZM2G072682_T04	1	280829626	G	C	R	P	CV strategy and cluster analyses
GRMZM2G072850	GRMZM2G072850_T01	2	6177366	A	C	K	T	CV strategy
GRMZM2G072850	GRMZM2G072850_T01	2	6177433	G	C	E	D	CV strategy
GRMZM2G073842	GRMZM2G073842_T01	8	128917167	C	G	T	S	CV strategy
GRMZM2G075247	GRMZM2G075247_T01	1	222399556	C	T	A	T	CV strategy
GRMZM2G075528	GRMZM2G075528_T03	8	142500083	C	G	G	A	CV strategy
GRMZM2G076630	GRMZM2G076630_T01	7	8177986	G	A	G	R	CV strategy
GRMZM2G076630	GRMZM2G076630_T01	7	8177974	C	G	R	G	CV strategy
GRMZM2G077068	GRMZM2G077068_T01	1	221237771	G	C	T	R	CV strategy and cluster analyses
GRMZM2G077068	GRMZM2G077068_T01	1	221238336	A	C	L	V	CV strategy and cluster analyses
GRMZM2G077068	GRMZM2G077068_T01	1	221238842	T	C	N	S	CV strategy and cluster analyses
GRMZM2G077068	GRMZM2G077068_T01	1	221238941	G	A	T	I	CV strategy and cluster analyses
GRMZM2G077068	GRMZM2G077068_T01	1	221241106	T	G	I	L	CV strategy and cluster analyses
GRMZM2G077068	GRMZM2G077068_T01	1	221241282	A	T	V	D	CV strategy and cluster analyses
GRMZM2G077068	GRMZM2G077068_T01	1	221239608	C	T	D	N	Cluster analyses
GRMZM2G077466	GRMZM2G077466_T01	6	168096937	G	T	H	N	CV strategy
GRMZM2G078389	GRMZM2G078389_T01	1	220898559	T	C	V	A	CV strategy
GRMZM2G078389	GRMZM2G078389_T01	1	220898771	A	G	I	V	CV strategy and cluster analyses
GRMZM2G078412	GRMZM2G078412_T01	1	220980167	C	T	A	T	CV strategy and cluster analyses
GRMZM2G078412	GRMZM2G078412_T01	1	220980715	T	C	T	A	CV strategy and cluster analyses
GRMZM2G078412	GRMZM2G078412_T02	1	220980992	C	T	A	T	CV strategy and cluster analyses
GRMZM2G078412	GRMZM2G078412_T02	1	220981641	T	C	I	V	CV strategy and cluster analyses
GRMZM2G078412	GRMZM2G078412_T02	1	220991094	T	C	S	G	CV strategy and cluster analyses
GRMZM2G078412	GRMZM2G078412_T02	1	220991223	C	T	A	T	CV strategy and cluster analyses
GRMZM2G078412	GRMZM2G078412_T02	1	220991259	G	A	P	S	CV strategy and cluster analyses
GRMZM2G078412	GRMZM2G078412_T02	1	220991267	A	G	I	T	CV strategy and cluster analyses
GRMZM2G078412	GRMZM2G078412_T02	1	220991276	T	C	K	R	CV strategy and cluster analyses
GRMZM2G079303	GRMZM2G079303_T01	3	230222710	C	T	R	W	CV strategy
GRMZM2G079303	GRMZM2G079303_T01	3	230220854	T	G	V	G	CV strategy
GRMZM2G079774	GRMZM2G079774_T01	1	108659679	G	C	S	T	CV strategy
GRMZM2G079774	GRMZM2G079774_T01	1	108659528	T	G	Y	D	CV strategy
GRMZM2G079774	GRMZM2G079774_T01	1	108659714	T	C	W	R	CV strategy
GRMZM2G080174	GRMZM2G080174_T03	7	154295687	A	C	D	E	CV strategy
GRMZM2G080174	GRMZM2G080174_T03	7	154297526	G	T	F	L	CV strategy
GRMZM2G080174	GRMZM2G080174_T03	7	154297452	C	A	S	I	CV strategy
GRMZM2G081251	GRMZM2G081251_T01	1	221368843	G	A	S	L	Cluster analyses
GRMZM2G081251	GRMZM2G081251_T01	1	221368795	G	T	P	Q	Cluster analyses
GRMZM2G081573	GRMZM2G081573_T01	9	12872254	T	C	F	L	CV strategy
GRMZM2G081573	GRMZM2G081573_T01	9	12829260	A	C	N	T	CV strategy
GRMZM2G081573	GRMZM2G081573_T01	9	12873578	C	T	T	I	CV strategy
GRMZM2G084979	GRMZM2G084979_T01	8	166617664	A	C	I	L	CV strategy
GRMZM2G085921	GRMZM2G085921_T01	8	30189225	T	C	T	A	CV strategy
GRMZM2G086066	GRMZM2G086066_T01	7	99385462	G	C	S	T	CV strategy
GRMZM2G086066	GRMZM2G086066_T01	7	99385609	C	T	A	V	CV strategy
GRMZM2G088964	GRMZM2G088964_T01	7	123672807	A	C	M	L	CV strategy
GRMZM2G089308	GRMZM2G089308_T01	8	107796170	C	T	P	S	CV strategy
GRMZM2G090264	GRMZM2G090264_T01	1	221419039	G	A	V	I	CV strategy and cluster analyses
GRMZM2G091980	GRMZM2G091980_T01	8	115294091	C	T	R	K	CV strategy
GRMZM2G091980	GRMZM2G091980_T01	8	115294001	A	G	L	P	CV strategy
GRMZM2G091980	GRMZM2G091980_T01	8	115293551	A	T	L	H	CV strategy
GRMZM2G091980	GRMZM2G091980_T01	8	115293540	G	C	Q	E	CV strategy
GRMZM2G092232	GRMZM2G092232_T02	1	3134442	T	A	H	Q	Cluster analyses
GRMZM2G092823	GRMZM2G092823_T01	1	207529394	A	G	T	A	Cluster analyses
GRMZM2G092823	GRMZM2G092823_T01	1	207529320	A	T	H	L	Cluster analyses
GRMZM2G092945	GRMZM2G092945_T01	8	165280753	T	A	V	E	CV strategy
GRMZM2G096303	GRMZM2G096303_T02	1	222152032	A	C	Y	D	CV strategy and cluster analyses
GRMZM2G096303	GRMZM2G096303_T02	1	222152060	A	T	D	E	CV strategy and cluster analyses
GRMZM2G096303	GRMZM2G096303_T02	1	222152077	C	T	E	K	CV strategy and cluster analyses
GRMZM2G096303	GRMZM2G096303_T02	1	222152156	G	C	N	K	CV strategy and cluster analyses
GRMZM2G096303	GRMZM2G096303_T01	1	222155257	G	C	T	S	CV strategy and cluster analyses
GRMZM2G096303	GRMZM2G096303_T01	1	222155272	T	A	D	V	CV strategy and cluster analyses
GRMZM2G096303	GRMZM2G096303_T01	1	222155273	C	A	D	Y	CV strategy and cluster analyses
GRMZM2G097457	GRMZM2G097457_T01	8	107011106	G	C	E	D	CV strategy
GRMZM2G099270	GRMZM2G099270_T01	2	205955494	G	C	R	P	CV strategy
GRMZM2G099270	GRMZM2G099270_T01	2	205955534	A	G	I	M	CV strategy
GRMZM2G099270	GRMZM2G099270_T01	2	205955668	G	C	C	S	CV strategy
GRMZM2G099367	GRMZM2G099367_T01	1	221402583	C	G	E	D	CV strategy and cluster analyses
GRMZM2G099367	GRMZM2G099367_T01	1	221402650	C	T	S	N	CV strategy and cluster analyses
GRMZM2G099367	GRMZM2G099367_T01	1	221402671	C	G	G	A	CV strategy and cluster analyses
GRMZM2G099367	GRMZM2G099367_T01	1	221402716	T	C	Y	C	CV strategy and cluster analyses
GRMZM2G099463	GRMZM2G099463_T01	2	205923230	G	T	S	Y	CV strategy
GRMZM2G099463	GRMZM2G099463_T01	2	205924667	A	T	L	H	CV strategy
GRMZM2G100318	GRMZM2G100318_T01	8	163580294	G	C	V	L	CV strategy
GRMZM2G101116	GRMZM2G101116_T01	1	220788117	C	G	G	A	CV strategy
GRMZM2G101130	GRMZM2G101130_T01	1	220823746	T	C	M	V	CV strategy and cluster analyses
GRMZM2G103128	GRMZM2G103128_T01	5	209863762	G	C	A	P	CV strategy
GRMZM2G103357	GRMZM2G103357_T01	5	199499417	G	T	G	C	CV strategy
GRMZM2G104325	GRMZM2G104325_T01	7	14465080	C	T	S	N	CV strategy
GRMZM2G107532	GRMZM2G107532_T01	1	9437046	C	G	A	G	CV strategy
GRMZM2G107532	GRMZM2G107532_T02	1	9435344	C	T	T	I	Cluster analyses
GRMZM2G107984	GRMZM2G107984_T02	1	172937714	T	C	H	R	CV strategy
GRMZM2G107984	GRMZM2G107984_T02	1	172940486	C	A	A	S	CV strategy
GRMZM2G107984	GRMZM2G107984_T02	1	172937562	T	A	T	S	CV strategy
GRMZM2G108040	GRMZM2G108040_T01	2	208943035	C	A	K	N	CV strategy
GRMZM2G108619	GRMZM2G108619_T02	9	117048646	G	C	T	S	CV strategy
GRMZM2G108619	GRMZM2G108619_T02	9	117048671	C	T	A	T	CV strategy
GRMZM2G109405	GRMZM2G109405_T01	7	143295551	G	A	G	R	CV strategy
GRMZM2G109431	GRMZM2G109431_T02	1	17695633	A	G	K	R	CV strategy
GRMZM2G109448	GRMZM2G109448_T01	7	143297734	C	A	V	L	CV strategy
GRMZM2G109448	GRMZM2G109448_T01	7	143297689	C	A	A	S	CV strategy
GRMZM2G109560	GRMZM2G109560_T01	7	143325110	G	C	R	G	CV strategy
GRMZM2G109560	GRMZM2G109560_T01	7	143326651	C	T	A	T	CV strategy
GRMZM2G109560	GRMZM2G109560_T02	7	143332619	G	T	L	M	CV strategy
GRMZM2G110541	GRMZM2G110541_T01	5	190052686	C	G	P	R	CV strategy
GRMZM2G112626	GRMZM2G112626_T03	5	198893155	C	T	A	T	CV strategy
GRMZM2G112626	GRMZM2G112626_T03	5	198893344	T	G	E	D	CV strategy
GRMZM2G114008	GRMZM2G114008_T01	2	5721135	A	G	V	A	CV strategy
GRMZM2G115422	GRMZM2G115422_T01	8	167382300	T	G	M	L	CV strategy
GRMZM2G117865	GRMZM2G117865_T01	2	197598729	A	G	F	L	CV strategy
GRMZM2G117878	GRMZM2G117878_T01	7	85264415	G	A	S	N	CV strategy
GRMZM2G117878	GRMZM2G117878_T01	7	85263902	G	C	G	A	CV strategy
GRMZM2G117878	GRMZM2G117878_T01	7	85264383	G	C	L	F	CV strategy
GRMZM2G118515	GRMZM2G118515_T01	8	159678181	T	G	I	L	CV strategy
GRMZM2G118515	GRMZM2G118515_T01	8	159677100	C	T	S	N	CV strategy
GRMZM2G118515	GRMZM2G118515_T01	8	159677096	A	C	F	L	CV strategy
GRMZM2G119150	GRMZM2G119150_T01	1	24599692	C	G	G	A	Cluster analyses
GRMZM2G122251	GRMZM2G122251_T01	5	13307219	A	G	N	S	CV strategy
GRMZM2G123511	GRMZM2G123511_T01	4	238006261	T	C	M	T	CV strategy
GRMZM2G124047	GRMZM2G124047_T01	8	173031830	A	C	K	Q	CV strategy
GRMZM2G125448	GRMZM2G125448_T01	7	144028710	A	G	V	A	CV strategy
GRMZM2G125617	GRMZM2G125617_T01	1	225123069	C	T	A	V	CV strategy
GRMZM2G127990	GRMZM2G127990_T01	9	12619061	A	C	Y	S	CV strategy
GRMZM2G128256	GRMZM2G128256_T01	1	281889246	T	C	M	T	CV strategy
GRMZM2G133095	GRMZM2G133095_T01	8	91313289	A	G	M	T	CV strategy
GRMZM2G133095	GRMZM2G133095_T01	8	91312959	A	G	V	A	CV strategy
GRMZM2G133095	GRMZM2G133095_T01	8	91312986	G	A	S	L	CV strategy
GRMZM2G133836	GRMZM2G133836_T01	7	126910561	A	C	N	H	CV strategy
GRMZM2G134162	GRMZM2G134162_T01	8	160413952	T	C	S	P	CV strategy
GRMZM2G135817	GRMZM2G135817_T01	7	121297770	C	T	R	C	CV strategy
GRMZM2G135877	GRMZM2G135877_T01	1	29788737	G	A	A	T	CV strategy
GRMZM2G135877	GRMZM2G135877_T01	1	29788735	C	G	T	S	CV strategy
GRMZM2G136663	GRMZM2G136663_T01	7	100264817	A	T	M	L	CV strategy
GRMZM2G136663	GRMZM2G136663_T01	7	100264941	C	T	P	L	CV strategy
GRMZM2G136663	GRMZM2G136663_T01	7	100265426	G	A	G	D	CV strategy
GRMZM2G138840	GRMZM2G138840_T01	8	119236554	C	T	A	V	CV strategy
GRMZM2G139093	GRMZM2G139093_T01	8	172950519	G	C	T	R	CV strategy
GRMZM2G139093	GRMZM2G139093_T01	8	172950526	T	C	T	A	CV strategy
GRMZM2G139372	GRMZM2G139372_T02	4	237953163	T	C	S	G	CV strategy
GRMZM2G139372	GRMZM2G139372_T04	4	237953625	C	A	Q	H	CV strategy
GRMZM2G142068	GRMZM2G142068_T01	6	167648063	G	C	R	G	CV strategy
GRMZM2G142984	GRMZM2G142984_T01	8	138323949	A	T	M	K	CV strategy
GRMZM2G143588	GRMZM2G143588_T01	1	6174724	G	T	T	K	Cluster analyses
GRMZM2G147629	GRMZM2G147629_T02	1	221278616	T	C	S	P	CV strategy and cluster analyses
GRMZM2G147629	GRMZM2G147629_T02	1	221280222	C	G	L	V	CV strategy and cluster analyses
GRMZM2G148453	GRMZM2G148453_T01	5	185413783	G	A	A	T	CV strategy
GRMZM2G148783	GRMZM2G148783_T01	8	165990134	A	G	T	A	CV strategy
GRMZM2G148783	GRMZM2G148783_T01	8	165990390	G	A	R	K	CV strategy
GRMZM2G148783	GRMZM2G148783_T01	8	165990362	T	C	Y	H	CV strategy
GRMZM2G148783	GRMZM2G148783_T01	8	165990184	A	T	R	S	CV strategy
GRMZM2G149946	GRMZM2G149946_T02	1	222131215	C	G	P	R	CV strategy and cluster analyses
GRMZM2G150030	GRMZM2G150030_T01	1	222124753	A	T	S	C	CV strategy and cluster analyses
GRMZM2G150674	GRMZM2G150674_T01	7	143747935	G	A	G	S	CV strategy
GRMZM2G150674	GRMZM2G150674_T01	7	143747826	C	G	H	Q	CV strategy
GRMZM2G151726	GRMZM2G151726_T03	2	204238047	C	T	L	F	CV strategy
GRMZM2G151738	GRMZM2G151738_T01	8	90189007	T	G	E	D	CV strategy
GRMZM2G153527	GRMZM2G153527_T01	7	108481114	G	C	L	V	CV strategy
GRMZM2G153704	GRMZM2G153704_T09	8	12788651	G	A	A	T	CV strategy
GRMZM2G157202	GRMZM2G157202_T01	5	11963508	A	T	F	Y	CV strategy
GRMZM2G160990	GRMZM2G160990_T01	8	149983402	C	A	Q	H	CV strategy
GRMZM2G160990	GRMZM2G160990_T01	8	149983038	C	T	V	M	CV strategy
GRMZM2G160990	GRMZM2G160990_T01	8	149982188	G	A	S	L	CV strategy
GRMZM2G160990	GRMZM2G160990_T01	8	149982324	T	C	T	A	CV strategy
GRMZM2G160990	GRMZM2G160990_T01	8	149982872	C	T	S	N	CV strategy
GRMZM2G160990	GRMZM2G160990_T01	8	149982210	T	C	T	A	CV strategy
GRMZM2G161040	GRMZM2G161040_T01	8	119744283	T	C	T	A	CV strategy
GRMZM2G162821	GRMZM2G162821_T01	8	14238698	C	T	G	D	CV strategy
GRMZM2G163437	GRMZM2G163437_T02	1	221648844	T	C	C	R	CV strategy and cluster analyses
GRMZM2G163437	GRMZM2G163437_T02	1	221648880	A	G	M	V	CV strategy and cluster analyses
GRMZM2G163843	GRMZM2G163843_T01	8	150570372	G	T	A	D	CV strategy
GRMZM2G163843	GRMZM2G163843_T01	8	150569943	T	C	Q	R	CV strategy
GRMZM2G163843	GRMZM2G163843_T01	8	150569818	T	C	N	D	CV strategy
GRMZM2G164341	GRMZM2G164341_T01	8	138263359	A	C	S	A	CV strategy
GRMZM2G164341	GRMZM2G164341_T01	8	138263349	G	A	A	V	CV strategy
GRMZM2G166855	GRMZM2G166855_T01	8	162857598	C	T	D	N	CV strategy
GRMZM2G166855	GRMZM2G166855_T01	8	162857015	A	T	S	T	CV strategy
GRMZM2G166855	GRMZM2G166855_T01	8	162856633	C	G	V	L	CV strategy
GRMZM2G166873	GRMZM2G166873_T01	8	162846072	T	A	K	I	CV strategy
GRMZM2G166873	GRMZM2G166873_T01	8	162847204	C	T	A	T	CV strategy
GRMZM2G166873	GRMZM2G166873_T01	8	162846877	A	C	Y	D	CV strategy
GRMZM2G166873	GRMZM2G166873_T01	8	162845368	C	G	S	T	CV strategy
GRMZM2G166873	GRMZM2G166873_T01	8	162846976	G	T	R	S	CV strategy
GRMZM2G166873	GRMZM2G166873_T01	8	162846286	C	G	E	Q	CV strategy
GRMZM2G166873	GRMZM2G166873_T01	8	162847005	T	G	H	P	CV strategy
GRMZM2G166873	GRMZM2G166873_T01	8	162846169	G	A	P	S	CV strategy
GRMZM2G168079	GRMZM2G168079_T01	8	166807984	G	C	P	R	CV strategy
GRMZM2G168079	GRMZM2G168079_T01	8	166809227	C	T	G	S	CV strategy
GRMZM2G168079	GRMZM2G168079_T01	8	166809421	C	G	R	P	CV strategy
GRMZM2G169000	GRMZM2G169000_T01	5	198309489	T	C	I	T	CV strategy
GRMZM2G169293	GRMZM2G169293_T01	8	167996633	C	T	A	T	CV strategy
GRMZM2G169293	GRMZM2G169293_T01	8	167996636	A	G	S	P	CV strategy
GRMZM2G169398	GRMZM2G169398_T01	8	166676389	A	G	N	S	CV strategy
GRMZM2G169458	GRMZM2G169458_T01	5	190232111	T	G	K	Q	CV strategy
GRMZM2G169998	GRMZM2G169998_T01	4	239504040	C	A	G	V	CV strategy
GRMZM2G169998	GRMZM2G169998_T01	4	239504032	G	T	H	N	CV strategy
GRMZM2G170567	GRMZM2G170567_T01	1	9526961	T	C	V	A	Cluster analyses
GRMZM2G172132	GRMZM2G172132_T01	5	7225059	T	G	S	A	CV strategy
GRMZM2G172132	GRMZM2G172132_T03	5	7224753	T	C	S	P	CV strategy
GRMZM2G172320	GRMZM2G172320_T01	7	121681147	A	G	N	S	CV strategy
GRMZM2G172320	GRMZM2G172320_T01	7	121680973	C	G	S	C	CV strategy
GRMZM2G172320	GRMZM2G172320_T01	7	121680759	C	T	R	C	CV strategy
GRMZM2G172320	GRMZM2G172320_T01	7	121680819	G	T	G	C	CV strategy
GRMZM2G172320	GRMZM2G172320_T01	7	121681374	A	T	S	C	CV strategy
GRMZM2G172320	GRMZM2G172320_T01	7	121680995	A	T	K	N	CV strategy
GRMZM2G172320	GRMZM2G172320_T01	7	121680643	T	G	F	C	CV strategy
GRMZM2G172320	GRMZM2G172320_T01	7	121681240	A	C	Y	S	CV strategy
GRMZM2G172320	GRMZM2G172320_T01	7	121681031	A	C	L	F	CV strategy
GRMZM2G172320	GRMZM2G172320_T01	7	121681247	G	C	K	N	CV strategy
GRMZM2G172320	GRMZM2G172320_T01	7	121681459	C	A	T	K	CV strategy
GRMZM2G172320	GRMZM2G172320_T01	7	121681132	T	G	F	C	CV strategy
GRMZM2G172368	GRMZM2G172368_T01	8	13288511	G	A	D	N	CV strategy
GRMZM2G172429	GRMZM2G172429_T01	2	200892592	A	G	T	A	CV strategy
GRMZM2G172485	GRMZM2G172485_T01	2	217012388	C	G	R	T	CV strategy
GRMZM2G172751	GRMZM2G172751_T01	1	8539321	C	A	E	D	CV strategy and cluster analyses
GRMZM2G174107	GRMZM2G174107_T01	1	221486514	C	T	A	V	CV strategy and cluster analyses
GRMZM2G174782	GRMZM2G174782_T01	4	185726130	T	C	M	V	CV strategy
GRMZM2G174782	GRMZM2G174782_T01	4	185726013	A	G	C	R	CV strategy
GRMZM2G177432	GRMZM2G177432_T02	1	281884449	C	T	A	V	CV strategy and cluster analyses
GRMZM2G177438	GRMZM2G177438_T02	1	294467724	G	T	P	H	CV strategy
GRMZM2G177912	GRMZM2G177912_T01	3	230510982	G	A	V	I	CV strategy
GRMZM2G179045	GRMZM2G179045_T02	7	126445595	A	C	T	P	CV strategy
GRMZM2G179063	GRMZM2G179063_T01	1	221186516	C	T	V	I	CV strategy and cluster analyses
GRMZM2G179063	GRMZM2G179063_T01	1	221186798	G	C	L	V	CV strategy and cluster analyses
GRMZM2G179063	GRMZM2G179063_T01	1	221187608	C	A	A	S	CV strategy and cluster analyses
GRMZM2G179063	GRMZM2G179063_T01	1	221187889	A	G	L	P	CV strategy and cluster analyses
GRMZM2G179063	GRMZM2G179063_T01	1	221187982	G	C	A	G	Cluster analyses
GRMZM2G179063	GRMZM2G179063_T01	1	221188029	C	A	E	D	Cluster analyses
GRMZM2G179063	GRMZM2G179063_T01	1	221188015	T	A	D	V	Cluster analyses
GRMZM2G179789	GRMZM2G179789_T01	1	67782376	A	G	L	P	CV strategy
GRMZM2G180023	GRMZM2G180023_T01	1	29032602	A	G	T	A	CV strategy
GRMZM2G180023	GRMZM2G180023_T01	1	29032634	G	C	K	N	CV strategy
GRMZM2G181519	GRMZM2G181519_T01	5	205283450	A	G	V	A	CV strategy
GRMZM2G302045	GRMZM2G302045_T01	8	159891508	G	A	R	K	CV strategy
GRMZM2G302080	GRMZM2G302080_T01	8	159920890	T	G	R	S	CV strategy
GRMZM2G303010	GRMZM2G303010_T01	1	173143473	G	A	R	K	CV strategy
GRMZM2G306024	GRMZM2G306024_T01	1	280055227	T	C	T	A	CV strategy
GRMZM2G312221	GRMZM2G312221_T01	8	109951463	A	G	T	A	CV strategy
GRMZM2G312221	GRMZM2G312221_T01	8	109951464	C	T	T	I	CV strategy
GRMZM2G318635	GRMZM2G318635_T01	5	213292231	G	A	A	V	CV strategy
GRMZM2G319965	GRMZM2G319965_T01	3	229646387	G	A	G	E	CV strategy
GRMZM2G319965	GRMZM2G319965_T01	3	229646269	G	C	V	L	CV strategy
GRMZM2G320111	GRMZM2G320111_T01	1	3734702	G	C	G	A	Cluster analyses
GRMZM2G320269	GRMZM2G320269_T01	1	222204467	C	G	G	A	CV strategy and cluster analyses
GRMZM2G320269	GRMZM2G320269_T01	1	222205490	T	G	Q	H	CV strategy and cluster analyses
GRMZM2G320269	GRMZM2G320269_T01	1	222205491	T	C	Q	R	CV strategy and cluster analyses
GRMZM2G320786	GRMZM2G320786_T01	5	207891526	T	C	K	R	CV strategy
GRMZM2G320786	GRMZM2G320786_T01	5	207891551	A	G	F	L	CV strategy
GRMZM2G324285	GRMZM2G324285_T01	4	239156803	A	G	Q	R	CV strategy
GRMZM2G324285	GRMZM2G324285_T01	4	239157162	G	A	A	T	CV strategy
GRMZM2G324285	GRMZM2G324285_T01	4	239157294	G	C	K	N	CV strategy
GRMZM2G325350	GRMZM2G325350_T01	8	107495356	C	G	V	L	CV strategy
GRMZM2G325350	GRMZM2G325350_T01	8	107496042	C	T	R	K	CV strategy
GRMZM2G325350	GRMZM2G325350_T01	8	107495695	A	C	L	V	CV strategy
GRMZM2G325350	GRMZM2G325350_T01	8	107495572	G	A	L	F	CV strategy
GRMZM2G326631	GRMZM2G326631_T01	2	39033396	G	A	P	L	CV strategy
GRMZM2G328671	GRMZM2G328671_T01	1	222792872	C	A	G	V	CV strategy and cluster analyses
GRMZM2G328671	GRMZM2G328671_T01	1	222792899	G	A	P	L	CV strategy and cluster analyses
GRMZM2G328671	GRMZM2G328671_T01	1	222792947	A	G	V	A	CV strategy and cluster analyses
GRMZM2G328671	GRMZM2G328671_T01	1	222792974	A	G	M	T	CV strategy and cluster analyses
GRMZM2G328671	GRMZM2G328671_T01	1	222794252	C	T	D	N	CV strategy and cluster analyses
GRMZM2G328671	GRMZM2G328671_T01	1	222794524	A	G	L	P	CV strategy and cluster analyses
GRMZM2G328671	GRMZM2G328671_T01	1	222794596	A	G	V	A	CV strategy and cluster analyses
GRMZM2G328671	GRMZM2G328671_T01	1	222794759	T	G	S	R	CV strategy and cluster analyses
GRMZM2G334857	GRMZM2G334857_T01	8	4883847	T	C	C	R	CV strategy
GRMZM2G334857	GRMZM2G334857_T01	8	4868790	C	A	H	N	CV strategy
GRMZM2G334857	GRMZM2G334857_T01	8	4880143	A	T	N	I	CV strategy
GRMZM2G334857	GRMZM2G334857_T01	8	4883845	G	T	R	L	CV strategy
GRMZM2G334857	GRMZM2G334857_T01	8	4883398	T	C	V	A	CV strategy
GRMZM2G334857	GRMZM2G334857_T01	8	4883812	C	G	T	S	CV strategy
GRMZM2G334857	GRMZM2G334857_T01	8	4882477	A	T	Q	H	CV strategy
GRMZM2G334857	GRMZM2G334857_T01	8	4880145	T	A	C	S	CV strategy
GRMZM2G336839	GRMZM2G336839_T01	2	202753959	G	C	A	G	CV strategy
GRMZM2G342042	GRMZM2G342042_T01	1	63164683	G	A	A	V	CV strategy
GRMZM2G345622	GRMZM2G345622_T01	2	226630683	A	G	V	A	CV strategy
GRMZM2G354558	GRMZM2G354558_T01	3	229384146	T	C	N	S	CV strategy
GRMZM2G355098	GRMZM2G355098_T01	8	100756199	G	C	Q	H	CV strategy
GRMZM2G356653	GRMZM2G356653_T01	1	178522600	G	T	P	T	CV strategy
GRMZM2G357636	GRMZM2G357636_T01	7	154183801	A	G	M	V	CV strategy
GRMZM2G359018	GRMZM2G359018_T01	8	27633857	A	G	T	A	CV strategy
GRMZM2G359237	GRMZM2G359237_T01	8	149901386	A	G	H	R	CV strategy
GRMZM2G359237	GRMZM2G359237_T01	8	149901693	G	A	A	T	CV strategy
GRMZM2G371890	GRMZM2G371890_T04	8	163619135	T	A	N	K	CV strategy
GRMZM2G376103	GRMZM2G376103_T01	5	205503588	T	C	V	A	CV strategy
GRMZM2G386229	GRMZM2G386229_T02	8	106852878	A	G	Q	R	CV strategy
GRMZM2G406715	GRMZM2G406715_T01	8	34619410	T	A	D	E	CV strategy
GRMZM2G410033	GRMZM2G410033_T01	7	20854671	C	T	P	S	CV strategy
GRMZM2G410764	GRMZM2G410764_T01	2	108619719	T	C	Y	C	CV strategy
GRMZM2G411041	GRMZM2G411041_T01	1	221947289	T	C	L	S	CV strategy and cluster analyses
GRMZM2G415529	GRMZM2G415529_T02	7	153715754	A	G	H	R	CV strategy
GRMZM2G415529	GRMZM2G415529_T01	7	153709091	A	G	I	V	CV strategy
GRMZM2G415529	GRMZM2G415529_T01	7	153710347	C	G	H	Q	CV strategy
GRMZM2G418635	GRMZM2G418635_T01	8	164551243	G	A	A	T	CV strategy
GRMZM2G418689	GRMZM2G418689_T01	8	164576509	T	A	S	T	CV strategy
GRMZM2G418689	GRMZM2G418689_T01	8	164576537	A	G	D	G	CV strategy
GRMZM2G418689	GRMZM2G418689_T01	8	164575211	G	C	G	A	CV strategy
GRMZM2G422499	GRMZM2G422499_T01	5	184351457	T	C	S	G	CV strategy
GRMZM2G423831	GRMZM2G423831_T01	4	191114427	G	C	A	G	CV strategy
GRMZM2G424873	GRMZM2G424873_T05	8	173076026	G	A	V	I	CV strategy
GRMZM2G425373	GRMZM2G425373_T01	7	100034795	T	C	H	R	CV strategy
GRMZM2G428370	GRMZM2G428370_T01	9	12598566	T	G	S	A	CV strategy
GRMZM2G428554	GRMZM2G428554_T01	1	210597915	A	C	D	E	Cluster analyses
GRMZM2G432583	GRMZM2G432583_T01	8	119035969	G	A	A	V	CV strategy
GRMZM2G433579	GRMZM2G433579_T01	1	28862573	C	T	S	L	CV strategy
GRMZM2G436226	GRMZM2G436226_T01	1	3032728	C	T	T	M	Cluster analyses
GRMZM2G436226	GRMZM2G436226_T01	1	3032661	T	C	F	L	Cluster analyses
GRMZM2G442008	GRMZM2G442008_T01	5	206018262	C	T	A	V	CV strategy
GRMZM2G445338	GRMZM2G445338_T01	8	151919586	T	A	Q	L	CV strategy
GRMZM2G447433	GRMZM2G447433_T01	1	221303567	G	A	R	K	CV strategy and cluster analyses
GRMZM2G447433	GRMZM2G447433_T07	1	221303860	C	T	L	F	Cluster analyses
GRMZM2G447504	GRMZM2G447504_T01	1	29104897	T	C	C	R	CV strategy
GRMZM2G448651	GRMZM2G448651_T01	1	6162779	C	A	Q	H	Cluster analyses
GRMZM2G448651	GRMZM2G448651_T01	1	6162359	C	T	G	S	Cluster analyses
GRMZM2G449681	GRMZM2G449681_T01	8	110216057	T	C	S	G	CV strategy
GRMZM2G449901	GRMZM2G449901_T01	7	143746503	T	C	Y	C	CV strategy
GRMZM2G449901	GRMZM2G449901_T01	7	143746494	G	A	A	V	CV strategy
GRMZM2G450071	GRMZM2G450071_T01	1	9048057	T	G	Y	D	CV strategy
GRMZM2G450071	GRMZM2G450071_T01	1	9047598	G	A	D	N	CV strategy
GRMZM2G450163	GRMZM2G450163_T01	1	221741401	C	T	E	K	CV strategy and cluster analyses
GRMZM2G453001	GRMZM2G453001_T02	1	12444190	G	A	R	C	CV strategy
GRMZM2G453001	GRMZM2G453001_T02	1	12445175	C	T	G	D	CV strategy
GRMZM2G453001	GRMZM2G453001_T02	1	12444514	A	C	V	G	CV strategy
GRMZM2G453001	GRMZM2G453001_T02	1	12444569	C	T	A	T	CV strategy
GRMZM2G461279	GRMZM2G461279_T01	7	101902948	C	G	L	V	CV strategy
GRMZM2G461666	GRMZM2G461666_T01	8	159659935	C	T	A	V	CV strategy
GRMZM2G466563	GRMZM2G466563_T01	1	220849010	T	C	Q	R	CV strategy and cluster analyses
GRMZM2G466563	GRMZM2G466563_T01	1	220849212	G	C	R	G	CV strategy and cluster analyses
GRMZM2G466563	GRMZM2G466563_T01	1	220849266	T	C	T	A	CV strategy and cluster analyses
GRMZM2G466563	GRMZM2G466563_T01	1	220849314	T	C	T	A	CV strategy and cluster analyses
GRMZM2G466563	GRMZM2G466563_T01	1	220849340	A	G	V	A	CV strategy and cluster analyses
GRMZM2G466563	GRMZM2G466563_T01	1	220849341	C	T	V	I	CV strategy and cluster analyses
GRMZM2G466563	GRMZM2G466563_T01	1	220849481	T	A	E	D	CV strategy and cluster analyses
GRMZM2G466563	GRMZM2G466563_T01	1	220849579	T	C	K	E	CV strategy and cluster analyses
GRMZM2G466563	GRMZM2G466563_T01	1	220849591	T	C	I	V	CV strategy and cluster analyses
GRMZM2G466563	GRMZM2G466563_T01	1	220849603	T	G	M	L	CV strategy and cluster analyses
GRMZM2G466563	GRMZM2G466563_T01	1	220850099	T	C	N	D	CV strategy and cluster analyses
GRMZM2G466563	GRMZM2G466563_T01	1	220850176	G	C	T	R	CV strategy and cluster analyses
GRMZM2G466563	GRMZM2G466563_T01	1	220850281	T	C	H	R	CV strategy and cluster analyses
GRMZM2G467339	GRMZM2G467339_T01	7	139133547	A	G	H	R	CV strategy
GRMZM2G467339	GRMZM2G467339_T01	7	139134004	C	A	P	T	CV strategy
GRMZM2G467603	GRMZM2G467603_T01	1	240434107	G	A	G	D	CV strategy
GRMZM2G469304	GRMZM2G469304_T01	1	28962929	T	C	I	V	CV strategy
GRMZM2G475014	GRMZM2G475014_T01	1	178401210	A	G	V	A	CV strategy
GRMZM2G475014	GRMZM2G475014_T01	1	178401588	T	G	N	T	CV strategy
GRMZM2G480386	GRMZM2G480386_T01	1	12660719	C	T	R	C	CV strategy
GRMZM2G480386	GRMZM2G480386_T01	1	12663152	T	C	V	A	CV strategy
GRMZM2G481605	GRMZM2G481605_T01	5	202095359	C	G	F	L	CV strategy
GRMZM2G481755	GRMZM2G481755_T01	5	195446828	C	T	S	N	CV strategy
GRMZM2G700595	GRMZM2G700595_T01	8	108711569	A	G	R	G	CV strategy
GRMZM2G704412	GRMZM2G704412_T01	7	20586411	G	T	A	D	CV strategy
GRMZM2G704412	GRMZM2G704412_T01	7	20586415	T	C	M	V	CV strategy
GRMZM5G803886	GRMZM5G803886_T01	9	117546258	C	T	P	S	CV strategy
GRMZM5G803981	GRMZM5G803981_T01	2	204171013	T	G	D	E	CV strategy
GRMZM5G812425	GRMZM5G812425_T01	8	164011100	C	T	G	S	CV strategy
GRMZM5G813606	GRMZM5G813606_T01	7	126154290	C	T	G	D	CV strategy
GRMZM5G815665	GRMZM5G815665_T01	7	23236069	G	A	P	S	CV strategy
GRMZM5G817436	GRMZM5G817436_T02	8	163729317	C	T	D	N	CV strategy
GRMZM5G817436	GRMZM5G817436_T02	8	163724551	C	G	G	A	CV strategy
GRMZM5G818213	GRMZM5G818213_T01	1	173681355	G	C	Q	E	CV strategy
GRMZM5G833140	GRMZM5G833140_T01	5	10279352	T	G	D	A	CV strategy
GRMZM5G835323	GRMZM5G835323_T02	7	154267259	C	T	R	H	CV strategy
GRMZM5G861756	GRMZM5G861756_T01	9	117400567	A	G	L	P	CV strategy
GRMZM5G872141	GRMZM5G872141_T05	7	136026178	T	C	C	R	CV strategy
GRMZM5G872141	GRMZM5G872141_T05	7	136027124	G	T	C	F	CV strategy
GRMZM5G880361	GRMZM5G880361_T01	4	187465767	C	T	R	K	CV strategy
GRMZM5G881044	GRMZM5G881044_T01	5	184492112	G	A	A	V	CV strategy
GRMZM5G881044	GRMZM5G881044_T01	5	184491720	A	G	M	T	CV strategy
GRMZM5G893200	GRMZM5G893200_T01	8	107678186	C	T	A	V	CV strategy
GRMZM5G894200	GRMZM5G894200_T01	1	221196778	T	A	I	N	CV strategy and cluster analyses
GRMZM5G894200	GRMZM5G894200_T01	1	221197082	T	C	Y	H	CV strategy and cluster analyses
GRMZM5G894200	GRMZM5G894200_T01	1	221197113	T	C	L	P	CV strategy and cluster analyses
GRMZM5G894200	GRMZM5G894200_T01	1	221197052	G	A	D	N	Cluster analyses
GRMZM5G894200	GRMZM5G894200_T01	1	221196775	C	T	T	I	Cluster analyses
GRMZM5G894200	GRMZM5G894200_T01	1	221197121	C	T	H	Y	Cluster analyses
GRMZM5G897988	GRMZM5G897988_T01	8	167777578	C	A	A	D	CV strategy
GRMZM5G897988	GRMZM5G897988_T01	8	167777598	G	A	D	N	CV strategy
GRMZM5G897988	GRMZM5G897988_T01	8	167777562	C	A	P	T	CV strategy
